# Supplementary material for: Mating Stimulates the Immune Response and Sperm Storage-Related Genes Expression in Spermathecae of Bumblebee (Bombus terrestris) Queen
Source: Front Genet. 2021 Nov 26;12:795669. doi: 10.3389/fgene.2021.795669 (PMC8661091; doi:10.3389/fgene.2021.795669)
Supplement: Supplementary file 2 [file DataSheet1.CSV]

geneNames	Fold change	pval	qval
LOC105667083	0.026111073	0.006748063	0.175363402
LOC100643151	0.037200231	0.003142677	0.165209276
LOC100647447	0.075914954	0.040080173	0.273211017
LOC110120251	0.108050807	0.014066875	0.203406374
LOC110120224	0.115220199	0.022627786	0.231555582
LOC100643794	0.157707067	0.001415026	0.129240524
LOC110120105	0.211374388	0.034733692	0.260667699
LOC105666498	0.211965939	0.029354426	0.24798211
LOC100650663	0.23647649	0.001606682	0.135962608
LOC100644567	0.246566906	8.04E-05	0.074730755
LOC100645107	0.277816091	0.003248485	0.165209276
LOC105667073	0.290097644	0.012648221	0.202097981
LOC100649350	0.325809814	0.003877112	0.165837792
LOC100647338	0.328182484	0.012892585	0.202097981
LOC100646811	0.34070857	0.001431688	0.129240524
LOC110119695	0.350323131	0.008917258	0.185967493
LOC100642297	0.35839063	0.042836603	0.27848199
LOC110119338	0.35872651	0.031525436	0.25244799
LOC100646633	0.35995813	0.040338501	0.273572324
LOC105665998	0.360703486	0.010432382	0.193888887
LOC100646887	0.361703982	0.039045153	0.27045189
LOC105665684	0.3760745	0.026408185	0.245063123
LOC105666270	0.378275067	0.034681476	0.26058531
LOC100646655	0.38410192	0.045471339	0.281699403
LOC100651625	0.386633949	0.020468834	0.226004819
LOC100650364	0.390722279	0.018847429	0.220713203
LOC105666469	0.392274094	0.012305484	0.202097981
LOC100642405	0.392843636	0.008972707	0.186036343
LOC100648397	0.396188035	0.016074492	0.210501654
LOC100646914	0.401392868	0.020567725	0.226004819
LOC100642688	0.403462911	0.012739817	0.202097981
LOC100645880	0.409508334	0.044381485	0.280232034
LOC100644813	0.412758318	0.004133573	0.170719265
LOC105665842	0.413118894	0.043243246	0.278585967
TRNAG-UCC	0.414372069	0.012578258	0.202097981
LOC100646757	0.414795202	0.001816989	0.139526735
LOC100648310	0.422576032	0.036667948	0.265299387
LOC105665841	0.423534852	0.029176955	0.24798211
LOC100650949	0.424344006	0.047737141	0.282563711
LOC100650999	0.43476331	0.023780145	0.235921222
LOC100642196	0.435025574	0.017055131	0.211915427
LOC100649753	0.439773531	0.002651256	0.163969076
LOC110119387	0.446457308	0.016774769	0.211915427
LOC110119769	0.451020437	0.04089174	0.27453754
LOC100651128	0.451896976	0.011139932	0.196840221
LOC100652239	0.452405632	0.020821193	0.226063777
LOC100643293	0.454130321	0.036186226	0.264578447
LOC110119636	0.455700541	0.018294912	0.218216424
LOC100649070	0.45944217	0.017857284	0.218216424
LOC100650422	0.461861599	0.003403389	0.165209276
LOC110120152	0.46305604	0.00766906	0.180823834
LOC100645388	0.463205515	0.044985287	0.281169169
LOC100649582	0.464927536	0.022649785	0.231555582
LOC100644140	0.468003259	0.012821734	0.202097981
LOC100645958	0.472117507	0.033440026	0.257528322
LOC100647721	0.472468724	0.027635045	0.246741186
LOC110119577	0.473980715	0.037997998	0.267509667
LOC100642848	0.474169245	0.028771872	0.24784868
LOC100649243	0.475299141	0.046443305	0.282271731
LOC100644552	0.477126208	0.021602231	0.228056614
LOC100648054	0.47761528	0.048804032	0.284140907
LOC100644185	0.478385879	0.040295697	0.273572324
LOC100648400	0.478670632	0.012629454	0.202097981
LOC100643460	0.484836547	0.029046327	0.24798211
LOC100650680	0.485593728	0.04020698	0.273572324
LOC100649090	0.499945701	0.002001885	0.143749006
LOC100648858	2.002556383	0.028849151	0.24784868
LOC100650412	2.006437129	0.014801273	0.207381918
LOC100644311	2.013827442	0.013309079	0.202337448
LOC100652201	2.015047042	0.016851001	0.211915427
LOC100651734	2.01561131	0.044412183	0.280232034
LOC100643739	2.016280893	0.042697537	0.278179558
LOC100645493	2.019816644	0.025278652	0.241292753
LOC100643192	2.025120454	0.003501246	0.165837792
LOC105666659	2.042302687	0.031600943	0.25244799
LOC100648456	2.047763938	0.001582246	0.135962608
LOC100642442	2.050758623	0.036259683	0.264578447
LOC100651689	2.053177587	0.011214192	0.196840221
LOC100642544	2.068365389	0.011196453	0.196840221
LOC105666878	2.072996671	0.022976001	0.231555582
LOC100651049	2.084544276	0.039282829	0.270515186
LOC100647398	2.091862934	0.017965973	0.218216424
LOC100648719	2.113962776	0.012346356	0.202097981
LOC100643813	2.116311713	0.042943122	0.278585967
LOC100645209	2.128455181	0.016041743	0.210501654
LOC105667074	2.132172226	0.020090159	0.22516096
LOC100645805	2.132371821	0.013436674	0.202337448
LOC100645631	2.132912978	0.029859043	0.249487551
LOC100651562	2.137955032	0.004790801	0.171580717
LOC100644001	2.143186642	0.040588194	0.273572324
LOC100651242	2.14954542	0.011631621	0.199414166
LOC105666098	2.150074585	0.026175427	0.244678286
LOC100649323	2.154467199	0.029270744	0.24798211
LOC100649997	2.156299546	0.047891397	0.282563711
LOC100644462	2.174852298	0.020995799	0.227178857
LOC100645351	2.17782656	0.037855609	0.267509667
LOC110119667	2.183219127	0.010086261	0.190912776
LOC105665642	2.183881963	0.014050389	0.203406374
LOC100645971	2.185128974	0.027095671	0.246711161
LOC100646788	2.193506293	0.000922844	0.113157698
LOC105666297	2.195817885	0.04101408	0.274542342
LOC100643448	2.203711762	0.034598652	0.26058531
LOC105666916	2.208466292	0.011798099	0.200843758
LOC100651497	2.213542334	0.047163805	0.282563711
LOC100647391	2.214279791	0.001640899	0.136432115
LOC100645555	2.217879192	0.024098147	0.236821452
LOC100646890	2.230478427	0.001476539	0.131411929
LOC100651628	2.233170265	0.017921311	0.218216424
LOC100650033	2.241765241	0.043410586	0.278592898
LOC100649476	2.243763522	0.021505214	0.228048105
LOC100646646	2.260568518	0.003884158	0.165837792
LOC100646880	2.27355654	0.005258625	0.171580717
LOC100650811	2.283182306	0.017869834	0.218216424
LOC100650194	2.284775848	0.007171909	0.175455662
LOC100646654	2.287104604	0.046679386	0.282391944
LOC100647783	2.289690765	2.13E-05	0.050026852
LOC100649691	2.312373646	0.004735308	0.171580717
LOC110119430	2.31599046	0.007608536	0.180068692
LOC100647618	2.324597793	0.01641589	0.211915427
LOC100649484	2.32674376	0.002682801	0.163969076
LOC100646554	2.35382374	0.016187088	0.210501654
LOC100649792	2.361562903	0.026476544	0.245159663
LOC100645951	2.378961823	0.001693971	0.136939308
LOC110120092	2.38254196	0.026043283	0.244225866
LOC100648102	2.396181921	0.000399508	0.108377409
LOC100648187	2.409045204	0.008011005	0.183861784
LOC100647975	2.420674175	0.033784705	0.258457081
LOC100649695	2.429796177	0.013439655	0.202337448
LOC100643583	2.446406369	0.008788287	0.185599952
LOC100645814	2.451728652	0.009633071	0.187874611
LOC100647653	2.462069311	0.006402318	0.175363402
LOC100650472	2.462780178	0.006122702	0.175363402
LOC100642573	2.463681668	0.009823464	0.189315711
LOC105667206	2.494708831	0.021423086	0.228048105
LOC110119301	2.545617339	0.001926979	0.142763048
LOC100642607	2.547929707	0.005102887	0.171580717
LOC100645021	2.554489779	0.031210405	0.25244799
LOC100645305	2.56686071	0.005096002	0.171580717
LOC100648738	2.697431989	0.01537239	0.209858218
LOC100644369	2.710521472	0.021967368	0.230009205
LOC100642226	2.756564685	0.012765182	0.202097981
LOC110119303	2.779144537	0.006171399	0.175363402
LOC105665759	2.782126213	0.006978068	0.175455662
LOC100652235	2.814213563	0.002114467	0.146827663
LOC110119319	2.880202815	0.00778027	0.181343209
LOC100647617	2.926005933	0.008400148	0.185599952
LOC100648079	2.94291318	0.028151565	0.246741186
LOC100644775	3.003637149	0.020047492	0.22516096
LOC100643414	3.077505225	0.002645917	0.163969076
LOC100651229	3.083531329	0.009958466	0.190302481
LOC100644028	3.092740545	0.005575485	0.17441006
LOC100643539	3.113647872	0.000578331	0.108377409
LOC100650535	3.182496753	0.002823493	0.163969076
LOC100646348	3.238467051	0.021545295	0.228048105
LOC100649647	3.514772142	0.006398523	0.175363402
LOC110119775	3.546817436	0.022259236	0.230851118
LOC100644450	3.581184491	0.025142117	0.240645259
LOC100647196	3.604082222	0.021511413	0.228048105
LOC100648002	3.604967941	0.000101658	0.074730755
LOC100649621	3.627170385	0.031544194	0.25244799
LOC100646753	3.636386469	0.019390023	0.223586774
LOC100648703	3.774241633	0.008638948	0.185599952
LOC105666039	3.815956755	0.005296467	0.171580717
LOC100652232	4.094873898	0.006904596	0.175455662
LOC100644424	4.404715254	0.008330992	0.185599952
LOC100651168	4.838904668	0.015276993	0.209858218
LOC100649579	6.059214267	0.003779556	0.165837792
LOC100643788	7.17022268	0.005723038	0.174704707
LOC100644683	15.53141596	0.004373739	0.171580717
LOC100645263	17.14307235	0.033689499	0.258354304
LOC100650035	19.84446379	0.000440423	0.108377409
LOC105666524	28.47899015	0.015490973	0.209858218
LOC100648607	36.0743275	0.000134616	0.074730755
LOC100642443	76.89949419	0.000615623	0.108377409
LOC100643810	77.19524939	0.000556357	0.108377409
Def	261.428774	0.005200807	0.171580717
